# Supplementary material for: The tertiary structure of the human Xkr8–Basigin complex that scrambles phospholipids at plasma membranes
Source: Nat Struct Mol Biol. 2021 Oct 8;28(10):825–34. doi: 10.1038/s41594-021-00665-8 (PMC8500837; doi:10.1038/s41594-021-00665-8)
Supplement: Source Data Fig. 4 — Statistical source data. [file 41594_2021_665_MOESM7_ESM.xlsx]

## Sheet: b
cell	conc	lysis
no_Xkr8	0	-0.5
no_Xkr8	0.125	-0.2
no_Xkr8	0.25	-0.6
no_Xkr8	0.5	0.2
no_Xkr8	1	-0.4
WT	0	1.2
WT	0.125	1.2
WT	0.25	28.3
WT	0.5	79.2
WT	1	90.8
D30A	0	-0.1
D30A	0.125	0.2
D30A	0.25	0
D30A	0.5	0.1
D30A	1	0
no_Xkr8	0	-0.3
no_Xkr8	0.125	0.3
no_Xkr8	0.25	0.2
no_Xkr8	0.5	0.2
no_Xkr8	1	0.4
WT	0	1
WT	0.125	1.1
WT	0.25	28
WT	0.5	66.6
WT	1	90.3
D30A	0	-0.1
D30A	0.125	0
D30A	0.25	0.2
D30A	0.5	0.4
D30A	1	0
no_Xkr8	0	0.4
no_Xkr8	0.125	1.5
no_Xkr8	0.25	14.8
no_Xkr8	0.5	12.9
no_Xkr8	1	3.1
WT	0	0.9
WT	0.125	19.8
WT	0.25	89.4
WT	0.5	118.6
WT	1	121
D30A	0	0.3
D30A	0.125	0.7
D30A	0.25	8
D30A	0.5	5.2
D30A	1	1

## Sheet: c
cell	time	value
no_Xkr8	0	0
no_Xkr8	1	484
no_Xkr8	3	667
no_Xkr8	5	719
WT	0	0
WT	1	1067
WT	3	7906
WT	5	13236
D30A	0	0
D30A	1	246.613
D30A	3	239.48
D30A	5	346.481
no_Xkr8	0	0
no_Xkr8	1	411
no_Xkr8	3	579
no_Xkr8	5	573
no_Xkr8	0	0
no_Xkr8	1	615
no_Xkr8	3	818
no_Xkr8	5	935
WT	0	0
WT	1	1896
WT	3	10489
WT	5	18348
D30A	0	0
D30A	1	333
D30A	3	476
D30A	5	397
WT	0	0
WT	1	2092
WT	3	10575
WT	5	16531
D30A	0	0
D30A	1	178
D30A	3	384
D30A	5	337

## Sheet: d
cell	AnnexinV_normalized_percent		cell	normalized_lysis_percent		cell	SM_value_normalized_percent
WT	88.7		D30A	6.3		WT	53.8
D30A	3.5		WT	156.9		E137A	9.4
WT	88.5		no_Xkr8	16.6		E141A	4.9
D30A	3.2		D30A	0.3		R183A	17.9
no_XKR8	4.7		WT	104.1		WT	40.8
WT	80.9		no_Xkr8	0.9		E137A	4.8
D12A	49		D30A	0.6		E141A	2.4
D26A	3.7		WT	87.4		R183A	6.6
E137A	14.2		no_Xkr8	0.6		E137A	4.7
no_XKR8	3.9		R183A	116		E141A	2.4
WT	95.2		D180A	83.7		R183A	6.3
D26A	2.8		D26A	41.1		no_Xkr8	14.6
E137A	7.5		D12A	106.1		WT	63.1
no_XKR8	4.8		WT	115.6		D26A	5.4
WT	94.1		R183A	92.5		D30A	2.7
D12A	54.9		D180A	88		no_Xkr8	5.3
D26A	3.6		D26A	2.2		WT	39.3
D30A	4.1		D12A	84.8		D26A	2.9
E137A	17.9		WT	117.4		D30A	1.6
WT	112.1		R183A	53.7		no_Xkr8	4.3
D12A	56.8		D180A	77.7		D26A	2.5
WT	113.1		D26A	8.6		D30A	1.5
D180A	69.3		D12A	97.2		WT	129.8
R183A	9.1		WT	117.9		K134A	15.7
WT	161.6		E141A	21.5		WT	198.3
D180A	93.5		E137A	54.1		K134A	9.8
R183A	13.9		WT	139.1		WT	174.9
D180A	88.8		E141A	1.2		K134A	9.8
R183A	15.5		E137A	18.6
WT	92		WT	54.9
E141A	3.5		E141A	1.2
WT	78.1		E137A	22
E141A	2.9		WT	78
WT	89.9		K134A	0.4
E141A	3.8		WT	76.6
WT	103.6		K134A	0.4
K134A	8.7		WT	52.1
WT	91		K134A	0.5
K134A	8.2
WT	111.3
K134A	7.2
