# Supplementary material for: The tertiary structure of the human Xkr8–Basigin complex that scrambles phospholipids at plasma membranes
Source: Nat Struct Mol Biol. 2021 Oct 8;28(10):825–34. doi: 10.1038/s41594-021-00665-8 (PMC8500837; doi:10.1038/s41594-021-00665-8)
Supplement: Source Data Fig. 5 — Statistical source data. [file 41594_2021_665_MOESM9_ESM.xlsx]

## Sheet: h
cell	AnnexinV_normalized_percent
WT	84.1
Q155A	35.2
W310A	54.2
WT	106.6
R42A	14.5
Q155A	47.2
W310A	70.1
WT	100.5
R42A	16.7
R42A	14.5
Q155A	58.9
W310A	84.5
WT	114.2
LV-3A	14.1
WT	94.6
LV-3A	11.5
LV-3A	9.9
