# Supplementary material for: The tertiary structure of the human Xkr8–Basigin complex that scrambles phospholipids at plasma membranes
Source: Nat Struct Mol Biol. 2021 Oct 8;28(10):825–34. doi: 10.1038/s41594-021-00665-8 (PMC8500837; doi:10.1038/s41594-021-00665-8)
Supplement: Source Data Fig. 6 — Statistical source data. [file 41594_2021_665_MOESM10_ESM.xlsx]

## Sheet: a
cell	AnnexinV_normalized
WT	2084
W45A	4422
WT	1216
W45A	5076
W45A	3828
WT	1105

## Sheet: b
cell	AnnexinV_normalized
WT	2452
W45A	12671
WT	6023
W45A	12906
WT	5491
W45A	12884

## Sheet: c
cell	time	lysis
no_Xkr8	15	1.7
no_Xkr8	30	6
no_Xkr8	45	9.2
WT	15	1.6
WT	30	5
WT	45	18.5
W45A	15	6.6
W45A	30	32.7
W45A	45	48.4
no_Xkr8	15	0.5
no_Xkr8	30	2
no_Xkr8	45	7.8
no_Xkr8	15	0.7
no_Xkr8	30	1.5
no_Xkr8	45	8.2
WT	15	1.4
WT	30	3.4
WT	45	20.8
WT	15	0.2
WT	30	5
WT	45	17.9
W45A	15	7.4
W45A	30	36.4
W45A	45	47.3
W45A	15	8.5
W45A	30	35.5
W45A	45	57

## Sheet: d
cell	time	value
WT	0	0
WT	1	1351
WT	2	5543
WT	3	10148
W45A	0	0
W45A	1	7866
W45A	2	19019
W45A	3	25836
WT	0	0
WT	1	1413
WT	2	4290
WT	3	7912
W45A	0	0
W45A	1	7207
W45A	2	17213
W45A	3	25210
W45A	0	0
W45A	1	7070
W45A	2	16219
W45A	3	23134
WT	0	0
WT	1	1278
WT	2	4271
WT	3	7431

## Sheet: f
cell	AnnexinV_normalized_percent		cell	normalized_lysis_percent
WT	106.1		WT	153.5
3A	28.1		3A	84.5
W45A-3A	98.5		W45A-3A	99.7
D30AW45A-3A	4.9		D30AW45A-3A	54.8
WT	90.1		WT	60.5
3A	59.6		3A	16.8
W45A-3A	76.3		W45A-3A	69.4
D30AW45A-3A	4.1		D30AW45A-3A	0.7
WT	103.8		WT	86
3A	52.5		3A	17.9
W45A-3A	99.7		W45A-3A	68.5
D30AW45A-3A	6.5		D30AW45A-3A	0.1
