# Supplementary material for: The tertiary structure of the human Xkr8–Basigin complex that scrambles phospholipids at plasma membranes
Source: Nat Struct Mol Biol. 2021 Oct 8;28(10):825–34. doi: 10.1038/s41594-021-00665-8 (PMC8500837; doi:10.1038/s41594-021-00665-8)
Supplement: Source Data Extended Data Fig. 8 — Statistical source data. [file 41594_2021_665_MOESM12_ESM.xlsx]

## Sheet: a
cell	time	value
no_Xkr8	0	0
no_Xkr8	5	680
no_Xkr8	10	921
WT	0	0
WT	5	12220
WT	10	19550
D30A	0	0
D30A	5	439
D30A	10	522
no_Xkr8	0	0
no_Xkr8	5	1101
no_Xkr8	10	1659
WT	0	0
WT	5	20969
WT	10	33842
D30A	0	0
D30A	5	414
D30A	10	567
no_Xkr8	0	0
no_Xkr8	5	758
no_Xkr8	10	1122
WT	0	0
WT	5	11627
WT	10	19290
D30A	0	0
D30A	5	464
D30A	10	707

## Sheet: b
cell	SM_value_normalized_percent
no_Xkr8	4.70656
WT	84.5796
D26A	3.90836
D30A	2.92952
E137A	24.6274
no_Xkr8	7.62047
WT	145.135
D26A	4.9648
D30A	2.76414
E137A	7.20274
WT	136.518
D26A	10.3209
E137A	22.0963
WT	151.309
D12A	61.6785
WT	96.4637
D12A	61.7859
D12A	89.4133
no_Xkr8	5.24643
WT	80.4752
D30A	3.09883
WT	67.6568
E141A	12.8653
WT	79.9
E141A	10.4
WT	61.2
E141A	7.2
WT	104.8
D180A	66.4
R183A	19.1
WT	109.2
D180A	57.4
R183A	14.5
D180A	50
R183A	13.1
WT	74.9
K134A	27.7
WT	91.8
K134A	29.2
WT	116.1
K134A	20
